# Supplementary material for: Molecular Characterization of Lyssaviruses Originating from Domestic and Wild Cats Provides an Insight on the Diversity of Lyssaviruses and a Risk of Rabies Transmission to Other Susceptible Mammals and Humans in South Africa
Source: Pathogens. 2023 Oct 2;12(10):1212. doi: 10.3390/pathogens12101212 (PMC10609916; doi:10.3390/pathogens12101212)
Supplement: Supplementary file 1 [file pathogens-12-01212-s001.zip]

Archive with 1 entries (1 files):
- pathogens-2595835-supplementary.pdf
